# Supplementary material for: Compositional dependence of the fragility in metallic glass forming liquids
Source: Nat Commun. 2022 Jun 28;13:3708. doi: 10.1038/s41467-022-31314-3 (PMC9240049; doi:10.1038/s41467-022-31314-3)
Supplement: Supplementary file 3 — Source Data [file 41467_2022_31314_MOESM3_ESM.zip]

Archive with 6 entries (5 files):
- SupplementaryFiles_ResearchData/FilesForSubmissionFolder/
- SupplementaryFiles_ResearchData/FilesForSubmissionFolder/CalorimetricData_Literature.xlsx
- SupplementaryFiles_ResearchData/FilesForSubmissionFolder/FIMData.xlsx
- SupplementaryFiles_ResearchData/FilesForSubmissionFolder/GFAData_Literature.xlsx
- SupplementaryFiles_ResearchData/FilesForSubmissionFolder/GFAData_Merged.xlsx
- SupplementaryFiles_ResearchData/FilesForSubmissionFolder/LiquidusData_Literature.xlsx
