# Supplementary material for: Compositional dependence of the fragility in metallic glass forming liquids
Source: Nat Commun. 2022 Jun 28;13:3708. doi: 10.1038/s41467-022-31314-3 (PMC9240049; doi:10.1038/s41467-022-31314-3)
Supplement: Supplementary file 3 — Source Data [file 41467_2022_31314_MOESM3_ESM.zip › SupplementaryFiles_ResearchData/FilesForSubmissionFolder/CalorimetricData_Literature.xlsx]

## Sheet: CalorimetricData_Literature
Mg / at.%	Cu / at.%	Y / at.%	Tg / K	Tx / K	Reference	Method	DSCRate / K/min
85	0	15		498	1	Ribbon	40
85	5	10	435	463	1	Ribbon	40
85	10	5		413	1	Ribbon	40
80	10	10	427	448	1	Ribbon	40
70	10	20	466	489	1	Ribbon	40
65	10	25	481	503	1	Ribbon	40
80	15	5	398	417	1	Ribbon	40
70	15	15	440	473	1	Ribbon	40
70	20	10	424	471	1	Ribbon	40
60	20	20	451	482	1	Ribbon	40
50	20	30	480	501	1	Ribbon	40
70	25	5	413	433	1	Ribbon	40
65	25	10	425	486	1	Ribbon	40
60	25	15	439	477	1	Ribbon	40
70	30	0		420	1	Ribbon	40
60	30	10	430	468	1	Ribbon	40
50	30	20	460	489	1	Ribbon	40
40	30	30		497	1	Ribbon	40
50	35	15	451	505	1	Ribbon	40
60	40	0		473	1	Ribbon	40
55	40	5	454	477	1	Ribbon	40
40	40	20	471	513	1	Ribbon	40
30	40	30	494	517	1	Ribbon	40
65	25	10	417	480	2	Injection	20
63	27	10	418	488	2	Injection	20
61	29	10	420	485	2	Injection	20
60	29	11	423	496	2	Injection	20
58	31	11	423	498	2	Injection	20
58.5	30.5	11	422	496	2	Injection	20
58	30.5	11.5	426	499	2	Injection	20
80	10	10			3	Die Casting	40
75	15	10			3	Die Casting	40
70	20	10			3	Die Casting	40
65	25	10			3	Die Casting	40
60	30	10			3	Die Casting	40
80	10	10			4	injection	40
75	15	10			4	injection	40
70	20	10			4	injection	40
65	25	10			4	injection	40
60	30	10			4	injection	40
55	35	10			4	injection	40
75	15	10			4	injection	40
70	15	15			4	injection	40
65	15	20			4	injection	40
85	5	10	420	460	5	Ribbon	40
85	10	5		407	5	Ribbon	40
80	10	10	416	437	5	Ribbon	40
75	15	10	416	438	5	Ribbon	40
75	10	15	445	473	5	Ribbon	40
70	20	10	414	476	5	Ribbon	40
70	10	20	464	490	5	Ribbon	40
65	25	10	420	485	5	Ribbon	40

## Sheet: References
Reference	Name	Authors	DOI
1	High Mechanical Strengths of Mg–Ni–Y and Mg–Cu–Y Amorphous Alloys with Significant Supercooled Liquid Region	Sung Gyoo Kim, Akihisa Inoue, Tsuyoshi Masumoto	https://doi.org/10.2320/matertrans1989.31.929
2	Improving glass-forming ability of Mg−Cu−Y via substitutional alloying: Effects of Ag versus Ni	Han Ma, Ling-Ling Shi, Jian Xu, Yi Li, En Ma	https://doi.org/10.1557/jmr.2006.0294
3	Mg–Cu–Y Bulk Amorphous Alloys with High Tensile Strength Produced by a High-Pressure Die Casting Method	A. Inoue, T. Nakamura, N. Nishiyama, T. Masumoto	https://doi.org/10.2320/matertrans1989.33.937
4	Mg–Cu–Y Amorphous Alloys with High Mechanical Strengths Produced by a Metallic Mold Casting Method	A. Inoue, A. Kato, T. Zhang, S. G. Kim, T. Masumoto	https://doi.org/10.2320/matertrans1989.32.609
5	Chemical structural relaxation-induced embrittlement in amorphous Mg-Cu-Y alloys	A. Niikura, A.P. Tsai, A. Inoue and T. Masumoto	https://doi.org/10.1016/0022-3093(93)90227-O
Compiled by Sebastian A. Kube and Jan Schroers, et al., for Compositional dependence of the fragility in metallic glass forming liquids, Nature Communications (2022).
