# Supplementary material for: Compositional dependence of the fragility in metallic glass forming liquids
Source: Nat Commun. 2022 Jun 28;13:3708. doi: 10.1038/s41467-022-31314-3 (PMC9240049; doi:10.1038/s41467-022-31314-3)
Supplement: Supplementary file 3 — Source Data [file 41467_2022_31314_MOESM3_ESM.zip › SupplementaryFiles_ResearchData/FilesForSubmissionFolder/FIMData.xlsx]

## Sheet: FIMData
chip_ID	x	y	Mg	Cu	Y	T_g	T_x	T_g_Lit	T_x_Lit	m	T_rg	d_max	T_gu	t_roof_x	LogEta_x	T_m,mean	T_Liq_Lit	T_Liq_Lit / T_m,mean
	mm	mm	at.%	at.%	at.%	deg C	deg C	deg C	deg C			mm				DegC	deg C
sample chip ID number	x-coordinate on library	y-coordinate on library	elemental concentration	elemental concentration	elemental concentration	glass transition temperature	crystallization temperature	interpolated glass transition temperature based on literature values	interpolated crystallization temperature based on literature values	fragility	reduced glass transition temperature	predicted maximum casting thickness according to Johnson et al. (https://doi.org/10.1038/ncomms10313, Quantifying the origin of metallic glass formation)	fragility-corrected reduced glass transition temperature according to Greer et al. (https://doi.org/10.1063/1.4880959, Fast and slow crystal growth kinetics in glass-forming melts, J. Chem. Phys. 140, 214504 (2014))	crystallization time in relaxation time units	LogViscosity value at Tx	composition-weighted average melting temperature of the constituent elements	interpolated liquidus temperature based on literature values	degree of melting point depression
1	-15	40	74.9645	19.2483	5.78715		153.02	134.025	158.283					2.74543	10.6139	784.002	495.015	0.726636
2	-10	40	73.5016	20.7924	5.70599		155	136.052	159.966					5.01098	10.3939	789.995	494.159	0.721735
3	-5	40	72.1693	21.9547	5.87597	116.615	164.89	138.401	163.474	20.1401	0.505044	6.31243	0.465163	20.4177	9.81006	796.522	498.593	0.721477
4	0	40	70.4106	23.3897	6.19969	130.117	167.65	141.705	168.91	28.7809	0.520246	6.12311	0.463254	26.2315	9.60655	805.573	501.996	0.718578
5	5	40	69.3107	24.6178	6.07147	134.444	169.79	142.457	169.93	30.3609	0.525718	6.59187	0.465597	24.0771	9.62557	809.785	502.16	0.715934
6	10	40	67.7717	25.9999	6.22844	140.681	174.52	143.57	179.831	32.1022	0.53312	7.44518	0.469551	23.4498	9.6598	817.151	503.094	0.711953
7	15	40	66.2005	27.205	6.59449	142.03	186.19	146.94	189.923	22.1356	0.533632	13.1261	0.4898	20.2055	9.98608	825.574	504.877	0.708119
8	-25	35	76.6534	17.6003	5.74634		155.13	131.407	155.25					1.08368	10.9975	776.493	494.85	0.731677
9	-20	35	75.3942	18.5025	6.10326		154.41	134.031	160.156					3.07369	10.6358	783.521	494.85	0.726811
10	-15	35	74.3393	19.6569	6.00377		151.55	135.409	161.038					3.15487	10.5707	787.664	497.918	0.726865
11	-10	35	72.9542	20.815	6.23088		160.93	137.954	165.094					15.1834	10.0265	794.67	490.962	0.715581
12	-5	35	71.5069	22.2087	6.28436	132.87	167.01	140.235	167.842	28.2731	0.527041	7.69414	0.471055	16.7268	9.899	801.185	497.226	0.717072
13	0	35	70.0622	23.4789	6.45896	133.309	169.27	142.762	171.568	30.4582	0.5258	6.57236	0.465487	26.5727	9.60757	808.22	499.88	0.714862
14	5	35	68.7518	24.6804	6.5678	135.935	172.83	143.804	175.087	30.2925	0.530323	7.57876	0.470338	28.128	9.58776	814.384	498.239	0.709301
15	10	35	66.9224	26.6091	6.46854	138.92	176.46	145.227	186.853	27.9137	0.53125	8.88528	0.475975	21.0764	9.72346	821.889	502.511	0.708341
16	15	35	65.4228	27.8986	6.67857	141.028	181.14	148.892	192.052	25.3611	0.529802	9.80678	0.479582	21.4216	9.82444	829.317	508.611	0.709102
17	20	35	63.8932	29.2672	6.83952	144.471	185.03	152.74	191.38	24.9129	0.539733	13.4718	0.490401	18.8893	9.86593	836.66	500.605	0.697196
18	25	35	62.1921	30.8115	6.99638			157.066	184.733							844.73	511.016	0.701476
19	-30	30	77.0095	16.6897	6.30083		156.42	132.016	159.172					1.02572	11.0848	777.377	494.85	0.731062
20	-25	30	76.0598	17.6181	6.32212		154.39	133.484	160.864					2.17385	10.7568	781.591	494.85	0.728141
21	-20	30	74.6631	18.9229	6.41402		153.54	135.768	163.843					3.03086	10.6023	788.056	496.415	0.725179
22	-15	30	73.6643	19.8208	6.51491		156.45	137.474	166.258					5.01389	10.4372	792.832	501.053	0.726281
23	-10	30	72.1237	21.2488	6.62749	121.906	165.85	140.017	169.635	21.5699	0.517312	8.37219	0.474599	16.83	9.85401	800.011	490.52	0.711608
24	-5	30	70.7419	22.4666	6.79147	129.136	167.19	142.428	173.174	27.9787	0.523534	7.05258	0.468131	23.8106	9.62808	806.727	495.255	0.711568
25	0	30	69.2903	23.8729	6.83684	137.282	172.28	144.046	176.171	32.428	0.533193	7.32783	0.468979	27.7602	9.53495	813.225	496.613	0.70856
26	5	30	67.7398	25.1775	7.08268	140.973	175.68	145.331	182.292	34.4541	0.539396	7.86401	0.47117	34.5568	9.48324	821.031	494.604	0.70167
27	10	30	66.4686	26.3747	7.15668	147.506	178.88	145.969	192.061	34.5577	0.545502	9.3608	0.477071	18.4541	9.71129	826.873	497.985	0.701017
28	15	30	64.6569	28.2212	7.12185	146.376	182.1	150.069	194.742	30.2009	0.540821	10.3795	0.481017	23.0211	9.72064	834.583	502.571	0.700279
29	20	30	63.1648	29.6224	7.21286	144.986	187.35	153.96	187.891	24.2243	0.54289	15.3602	0.494921	21.908	9.82524	841.457	497.054	0.691009
30	25	30	61.5195	31.3146	7.1659	150.979	192.27	158.554	188.214	23.8443	0.537622	13.4311	0.490406	19.2237	9.92557	848.392	515.748	0.703405
31	30	30	59.7554	32.9896	7.25506	156.357	198.35	163.191	199.953	20.6431	0.536308	15.4267	0.49543	11.6518	10.2132	856.439	527.709	0.708982
32	-35	25	77.4287	15.9527	6.61858		158.09	133.213	157.413					0.714018	11.2444	776.949	494.85	0.73136
33	-30	25	76.4391	17.0544	6.50651		155.24	133.295	161.75					1.59803	10.893	780.753	494.85	0.72872
34	-25	25	75.222	17.9401	6.83786		154.49	135.803	166.381					2.78591	10.6484	787.486	494.85	0.724094
35	-20	25	74.1151	18.9858	6.89909		152.84	137.59	168.649					2.93474	10.5808	792.559	498.959	0.724503
36	-15	25	72.6793	20.2133	7.10741	121.061	165.54	140.172	172.633	20.7153	0.512689	7.6599	0.471669	15.9105	9.91705	799.702	495.757	0.716695
37	-10	25	71.4679	21.4059	7.12625	128.843	169.07	142.028	174.724	25.8008	0.528052	9.0899	0.476962	21.8282	9.69252	805.042	488.125	0.706066
38	-5	25	69.723	22.9748	7.30218	135.983	169.07	144.753	179.061	34.4133	0.533629	6.64988	0.465484	29.2515	9.46995	813.386	493.549	0.705636
39	0	25	68.5239	24.0576	7.41855	138.871	171.54	145.688	182.442	34.817	0.538572	7.52263	0.469627	28.3838	9.49101	819.1	491.876	0.700413
40	5	25	67.0959	25.4282	7.47584	142.612	176.28	146.343	188.165	34.5325	0.543341	8.79542	0.47496	30.6939	9.49699	825.548	492.045	0.696457
41	10	25	65.563	26.953	7.48406	146.562	180.42	147.268	196.004	33.9848	0.543031	8.98379	0.475734	27.7971	9.57822	832.237	499.756	0.699217
42	15	25	64.0972	28.1372	7.76559	147.2	184.54	150.269	198.956	30.4328	0.547685	12.5445	0.487422	28.1755	9.63599	839.831	494.353	0.689592
43	20	25	62.3556	29.891	7.75338	148.875	188.77	155.054	185.919	26.4032	0.547405	15.5522	0.495122	22.5033	9.76018	847.336	497.806	0.688055
44	25	25	60.5876	31.5805	7.83186	155.199	196.44	159.725	192.82	25.3057	0.543383	14.679	0.493273	19.6801	9.8982	855.353	515.15	0.698536
45	30	25	58.5108	33.3478	8.14148	161.16	202.88	164.762	218.337	23.9968	0.546246	17.1721	0.498727	18.4839	9.985	865.723	521.931	0.69813
47	-35	20	76.9361	16.1992	6.86475		154.75	134.459	160.196					1.25717	10.9689	780.165	494.85	0.729127
48	-30	20	75.8688	17.0945	7.03662		155.08	135.242	166.956					1.7285	10.8852	785.55	494.85	0.725418
49	-25	20	74.4763	18.2391	7.28459		152.48	137.842	171.193					2.32573	10.6613	792.679	497.282	0.722847
50	-20	20	73.3908	19.2947	7.31453		157.94	139.532	173.172					6.0315	10.3357	797.522	502.323	0.724286
51	-15	20	72.3097	20.2146	7.4757	124.651	169.07	141.485	176.208	21.101	0.516861	8.47895	0.475077	16.3475	9.92874	802.919	496.497	0.715239
52	-10	20	70.806	21.578	7.616	136.12	171	144.03	179.75	31.814	0.539217	9.05426	0.476219	26.4754	9.5859	810.06	485.857	0.700702
53	-5	20	69.2979	22.8975	7.8046	136.612	173.7	146.035	183.995	33.4666	0.537202	7.78592	0.470931	47.1703	9.30675	817.431	489.622	0.699418
55	5	20	66.3559	25.7244	7.91972	143.398	179.91	147.486	194.894	32.9852	0.545104	10.0933	0.479786	39.7495	9.4172	830.704	491.013	0.692269
56	10	20	64.6564	27.1334	8.2102	146.368	183.26	149.046	201.805	32.4879	0.54697	10.9617	0.482637	37.7225	9.4671	839.352	493.836	0.689425
58	20	20	61.3102	30.272	8.41775	149.561	192.14	156.539	188.697	24.5904	0.547318	17.1502	0.498624	22.9727	9.79318	854.783	499.182	0.684732
59	25	20	59.7457	31.8802	8.3741	154.291	199.3	160.905	199.541	22.405	0.542036	16.5662	0.49767	19.1245	9.94786	861.382	515.434	0.695074
60	30	20	57.9749	33.6826	8.34247	153.818	207.46	165.517	217.895	18.5716	0.538038	18.2072	0.501263	21.1835	10.0302	868.929	520.413	0.694841
61	35	20	56.4156	35.0817	8.50271	163.464	211.94	168.609	215.874	19.2948	0.539051	18.0221	0.500843	15.6039	10.1151	876.398	536.819	0.704597
62	-40	15	76.5661	15.8687	7.56518		154.88	138.271	160.791					0.854051	11.1053	784.839	494.85	0.725906
63	-35	15	75.9511	16.5624	7.48652		157.42	137.672	165.386					1.61917	10.854	787.163	494.85	0.724314
64	-30	15	74.7557	17.5163	7.72801		153.64	138.709	173.173					2.37467	10.6867	793.409	495.985	0.721136
65	-25	15	73.9591	18.2398	7.80109		157.17	139.682	176.204					3.57717	10.5305	797.186	499.684	0.722048
66	-20	15	72.7098	19.5593	7.73099		173.49	141.411	177.635					20.2494	9.90093	802.301	505.485	0.724008
68	-10	15	70.1544	21.7045	8.14117	139.821	173.13	146.089	185.046	37.0673	0.54604	8.27653	0.47264	44.8416	9.25318	815.188	483.151	0.694913
69	-5	15	68.606	23.2407	8.15338	138.616	174.83	147.155	188.227	32.9975	0.541961	9.19414	0.476619	38.3431	9.36592	821.962	486.62	0.693783
70	0	15	67.1903	24.3699	8.43974	142.507	177.28	148.565	193.425	34.9979	0.549289	10.2141	0.479986	39.0614	9.33075	829.36	483.568	0.686359
71	5	15	65.7951	25.9236	8.28121	146.356	182.17	148.42	199.713	34.5096	0.552139	11.4136	0.483803	43.8971	9.35826	834.721	486.633	0.685805
72	10	15	63.9522	27.3096	8.7382	150.042	185.47	150.384	206.12	34.3044	0.558089	13.7569	0.49016	38.0039	9.42822	844.721	485.137	0.678331
74	20	15	60.7746	30.3367	8.88864	150.631	194.72	157.029	191.3	24.7944	0.551233	19.0315	0.502135	27.8434	9.70744	859.17	495.637	0.678948
75	25	15	59.2209	31.8664	8.91266	152.662	198.89	161.227	207.275	21.8126	0.541883	17.0413	0.498689	18.8074	9.92559	866.019	512.65	0.689802
76	30	15	57.3409	33.7089	8.95017	165.631	206.12	165	218.334	23.6201	0.549694	19.4095	0.502921	15.2919	10.0517	874.342	525.079	0.695629
78	40	15	53.4143	37.3483	9.23741	176.492	224.46	177.695	216.088	17.7081	0.540842	20.7441	0.505776	10.6818	10.3803	892.642	558.225	0.713142
79	-40	10	76.0621	15.899	8.03888		157.94	140.783	162.996					1.75514	10.8746	789.101	494.85	0.722993
80	-35	10	74.9145	16.743	8.34256		156.83	142.179	170.264					2.2114	10.718	795.412	495.247	0.719095
81	-30	10	74.2803	17.6173	8.10246		157.17	140.675	175.463					3.24446	10.5657	797.112	498.192	0.720704
82	-25	10	72.8018	18.6897	8.50855		156.19	142.875	183.786					3.22053	10.538	805.308	505.058	0.721593
83	-20	10	71.8195	19.7063	8.47423	138.343	174.65	144.278	185.08	33.1685	0.527297	5.91152	0.461617	38.2893	9.39446	809.421	507.231	0.720859
84	-15	10	70.4627	20.863	8.67429	138.47	173.39	146.725	188.871	35.6189	0.540438	7.60273	0.469905	44.6639	9.25145	816.185	488.491	0.69918
85	-10	10	69.2294	22.1042	8.66635	136.034	177.2	147.85	191.114	31.3788	0.542046	10.0817	0.47991	59.1969	9.21436	821.503	481.738	0.689614
86	-5	10	67.7351	23.2566	9.0083	145.741	179.34	149.421	196.923	38.8772	0.556307	10.1328	0.479322	51.2614	9.1943	829.486	479.835	0.682896
87	0	10	66.2944	24.563	9.14261	146.738	180.83	150.533	200.94	36.7895	0.561425	13.2268	0.488575	44.3833	9.28087	836.327	474.747	0.674099
88	5	10	64.5769	26.2647	9.15845	151.887	184.36	150.702	206.987	39.1114	0.56575	13.212	0.488301	42.7338	9.30198	843.85	478.131	0.672588
90	15	10	61.3592	29.2672	9.37369	156.516	193.27	154.507	204.302	31.3648	0.569187	22.4526	0.507078	28.4495	9.59453	858.758	481.726	0.666906
91	20	10	59.9167	30.6844	9.39896	157.907	197.57	158.32	196.421	27.4084	0.564834	24.587	0.51056	21.2584	9.76583	865.129	490.007	0.670448
92	25	10	58.4289	32.1105	9.46052	165.927	202.78	161.434	219.078	24.6364	0.559792	24.7074	0.511007	12.919	10.1383	871.855	511.208	0.685025
93	30	10	56.524	33.7745	9.70147	171.832	205.79	165.749	219.726	28.293	0.553143	16.5877	0.497117	12.7728	10.0381	881.178	531.311	0.696908
94	35	10	55.3991	35.1099	9.49101	169.656	217.12	170.158	218.276	20.1679	0.541597	18.5099	0.501661	16.5925	10.0708	885.138	544.442	0.705862
95	40	10	52.9499	37.1345	9.91562	176.755	223.58	177.935	217.899	17.6598	0.540456	20.5646	0.505486	10.5871	10.3864	897.628	559.305	0.711027
96	-40	5	75.2381	15.827	8.93488		153.92	145.569	166.249					2.20376	10.8328	796.602	494.85	0.717924
97	-35	5	74.3586	16.981	8.66042		156.45	143.808	173.289					4.44794	10.5621	799.216	497.829	0.718951
98	-30	5	73.1562	17.8278	9.01597	135.071	177.59	145.48	180.795	23.0542	0.525677	9.86768	0.480025	27.5541	9.82769	805.992	503.412	0.719611
99	-25	5	72.1345	18.7888	9.0767	141.138	176.87	145.553	187.873	31.8298	0.53025	6.94529	0.46722	36.3528	9.58755	810.692	508.157	0.720868
100	-20	5	70.8905	19.7661	9.34345	142.17		147.462	193.607	39.7584	0.531945	4.70652	0.453215			817.26	507.608	0.716023
102	-10	5	68.2865	22.2164	9.49712			150.108	199.761							829.234	476.684	0.680193
103	-5	5	66.9652	23.4291	9.60566	152.258		151.098	203.327	48.8808	0.566926	7.96286	0.470132			835.444	477.227	0.676873
104	0	5	65.5845	24.8404	9.57507	151.703		151.836	205.886	43.8309	0.570149	11.5817	0.483355			841.302	472.012	0.668635
105	5	5	64.1695	26.2033	9.62715	158.032		151.945	210.346	51.0685	0.576946	9.47775	0.47582			847.671	474.203	0.66679
106	10	5	62.3962	27.7146	9.88919	155.894	184.54	153.321	213.074	37.8411	0.568551	15.3947	0.493618	22.4743	9.65022	856.515	481.478	0.668011
107	15	5	60.5899	29.5004	9.9097	155.509	189.05	155.724	202.909	34.135	0.567053	18.0855	0.499459	31.1377	9.53744	864.444	482.792	0.664509
108	20	5	59.1984	30.7227	10.0789	155.116	192.47	158.173	207.035	27.0738	0.561895	22.9683	0.508283	22.7788	9.81378	871.225	489.032	0.666025
110	30	5	56.0532	34.01	9.93677	172.355	209.11	166.926	220.138	29.0748	0.550827	14.8369	0.493254	19.4219	9.83845	884.252	535.642	0.6988
111	35	5	54.1485	35.5307	10.3208	178.013	214.39	172.862	220.015	28.572	0.546984	13.6218	0.490405	17.6853	9.92326	894.201	551.67	0.706574
112	40	5	52.7283	37.0021	10.2696	176.281	223.17	177.986	218.859	19.3199	0.539316	18.1386	0.501059	13.7618	10.1861	900.14	560.185	0.710255
113	-40	0	74.3635	16.3568	9.27975		158.12	147.265	171.458					2.60824	10.7074	801.908	497.806	0.71713
114	-35	0	73.1408	17.2076	9.65152		157.45	149.022	179.061					3.20335	10.5997	808.842	503.483	0.717781
115	-30	0	72.1849	17.9926	9.82247		183.38	149.727	185.352					25.1724	9.79787	813.74	507.922	0.718631
116	-25	0	70.8911	19.2792	9.82974	145.951	185.24	149.432	194.517	34.581	0.532475	6.36815	0.463998	70.1946	9.17374	819.387	513.931	0.720416
117	-20	0	69.9762	20.1755	9.84835			149.851	199.17							823.439	502.033	0.706904
118	-15	0	68.6565	21.1509	10.1926	145.311		151.351	202.854	44.4232	0.550516	6.2838	0.462549			830.674	486.976	0.688629
119	-10	0	67.3133	22.4053	10.2814	148.426		152.325	205.48	42.603	0.562728	9.9613	0.478366			836.893	476.015	0.674897
120	-5	0	66.0887	23.5641	10.3472	150.031	186.47	153.179	207.892	38.968	0.570118	15.1471	0.492954	86.4669	9.01609	842.496	469.119	0.665326
121	0	0	64.401	25.1057	10.4933	154.053	185.5	154.302	210.088	41.2386	0.577871	16.7863	0.49621	47.2182	9.227	850.461	466.121	0.657943
122	5	0	62.7593	26.4471	10.7936	157.3	191.47	154.937	212.594	41.0831	0.574028	15.1186	0.492675	68.0103	9.11329	858.901	476.727	0.662406
123	10	0	61.4769	27.885	10.6382	159.384	193.74	155.649	211.736	39.7531	0.575539	17.0154	0.49682	59.7604	9.16755	863.786	478.379	0.661012
124	15	0	59.7899	29.5121	10.6979	163.469	196.67	157.408	214.392	37.2958	0.578656	21.3716	0.504803	35.1355	9.43005	871.369	481.39	0.659264
125	20	0	58.1208	31.0631	10.8161	170.264	199.12	158.144	223.1	43.7949	0.574414	13.1593	0.487692	35.8586	9.41021	879.13	498.791	0.669925
126	25	0	56.8301	32.247	10.9229	170.744	203.57	162.143	223.788	37.2163	0.558809	11.9593	0.485113	32.767	9.48529	885.2	521.208	0.685767
127	30	0	55.2541	33.826	10.9199			167.718	222.676							892.027	560.179	0.715195
128	35	0	53.5341	35.3651	11.1007	178.508	219.95	173.421	222.041	25.6088	0.545805	15.5029	0.495095	20.8966	9.9332	900.283	554.359	0.705203
130	-40	-5	73.3059	16.3831	10.311		160.95	152.048	176.847					3.98495	10.5817	811.015	502.717	0.715636
131	-35	-5	72.2213	17.4257	10.353		183.54	151.906	184.543					23.7392	9.75325	815.906	507.754	0.717047
132	-30	-5	71.5796	18.2165	10.2039	139.921	186.78	151.242	189.114	26.9781	0.526954	8.24504	0.473532	60.7297	9.31354	818.037	510.733	0.718376
133	-25	-5	70.1825	19.1049	10.7126			152.578	198.983							826.329	517.221	0.71886
134	-20	-5	68.7689	20.3923	10.8388	149.081		152.701	201.861	40.1748	0.545712	6.90102	0.466158			833.017	500.575	0.699465
135	-15	-5	67.6471	21.4515	10.9014	151.426		153.489	204.068	43.6453	0.561635	9.10465	0.475209			838.16	482.815	0.680247
136	-10	-5	66.4253	22.5041	11.0706	153.677		154.568	206.352	44.2408	0.567381	10.4349	0.479776			844.203	479.125	0.673265
137	-5	-5	65.1349	23.5675	11.2976	156.328	189.1	155.814	208.707	42.7945	0.574279	13.8536	0.489537	70.5108	9.06794	850.798	474.706	0.665383
138	0	-5	63.7465	25.173	11.0805	157.62	191.32	155.799	209.451	41.4418	0.580654	18.0178	0.498591	68.3807	9.09977	855.873	468.72	0.65709
139	5	-5	61.9313	26.5215	11.5472	160.061	194.28	157.013	211.236	40.9358	0.576013	16.1607	0.494952	68.3374	9.12307	865.795	478.936	0.660336
140	10	-5	60.6633	27.818	11.5187	163.106	196.18	158.224	209.939	40.8039	0.57635	16.4419	0.495551	54.9786	9.20483	871.173	483.779	0.661464
141	15	-5	59.1717	29.0839	11.7444	164.454	198.09	160.167	221.54	39.732	0.573702	16.1374	0.495025	52.8911	9.21258	878.635	489.621	0.662251
142	20	-5	57.513	30.9219	11.5651	168.134	202.6	159.719	224.336	37.4744	0.563327	13.4686	0.48912	41.8014	9.3807	885.049	510.204	0.676356
145	35	-5	52.9888	35.4965	11.5147	180.982	214.18	174.493	222.964	30.1835	0.546988	12.4605	0.487219	14.9489	10.0031	904.463	557.091	0.70502
146	40	-5	51.133	36.9251	11.9418	182.228	225.98	179.903	222.97	23.449	0.54163	15.4494	0.495196	19.3727	10.0341	914.388	567.605	0.707982
147	-40	-10	72.2967	16.7002	11.003	143.788	181.25	154.097	183.943	33.5578	0.534157	7.08187	0.467706	49.1155	9.33106	818.425	507.403	0.71507
148	-35	-10	71.5108	17.4639	11.0253	145.392		153.967	189.521	38.85	0.533716	5.21467	0.456786			821.934	511.053	0.716112
149	-30	-10	70.2578	18.4537	11.2886	147.063	184.36	154.521	198.391	38.3485	0.5319	5.08205	0.455962	94.1556	9.00938	828.525	516.872	0.717109
150	-25	-10	69.1431	19.4354	11.4215	150.71	184.23	154.409	201.022	40.2505	0.53562	5.10404	0.455916	67.7746	9.12912	833.945	518.195	0.714794
151	-20	-10	68.0928	20.3138	11.5933	153.049	188.66	154.746	202.342	41.1314	0.548835	7.17594	0.467387	92.9176	9.0148	839.256	503.403	0.698084
153	-10	-10	65.5552	22.4952	11.9496	153.24	191.86	156.998	207.081	35.933	0.561443	13.8764	0.490288	78.9338	9.13163	851.83	486.303	0.675082
154	-5	-10	63.9752	23.7331	12.2918	156.595	193.25	158.663	209.889	37.1277	0.567147	15.3661	0.493627	71.0025	9.16805	860.186	484.581	0.668585
155	0	-10	62.5868	25.2794	12.1339	157.205	195.72	158.485	208.277	34.9667	0.570179	18.9385	0.500938	69.1577	9.19612	865.52	481.621	0.662853
156	5	-10	61.3452	26.3633	12.2915	159.841	198.22	159.088	209.389	35.2315	0.565607	16.3098	0.495841	66.5084	9.21803	871.598	492.383	0.668735
157	10	-10	59.8821	27.7352	12.3827	163.317	200.25	160.733	216.599	36.1919	0.568987	17.0849	0.497319	61.6228	9.2574	878.348	493.945	0.666171
158	15	-10	58.1253	29.3356	12.5391	164.53	203.27	162.839	220.901	33.654	0.564122	17.0366	0.49748	54.5243	9.32366	886.658	502.711	0.668956
159	20	-10	56.6979	30.9172	12.385	167.2	207.46	162.426	223.641	31.0012	0.547662	12.1476	0.486273	44.6792	9.45795	892.177	530.905	0.689982
160	25	-10	54.9919	32.4168	12.5913	165.417	213.05	165.527	227.203	24.3469	0.511959	6.13097	0.463747	34.71	9.69734	900.485	583.495	0.729908
161	30	-10	53.5759	34.0034	12.4207		216.79	170.546	226.228					22.8718	9.98257	905.883	555.392	0.70273
162	35	-10	51.8653	35.2995	12.8352		213.33	175.733	226.337					10.3797	10.3137	915.123	562.14	0.702944
163	40	-10	50.1289	37.2843	12.5869		218.61	181.663	224.231					7.43977	10.5151	921.571	572.781	0.708057
164	-40	-15	71.1785	16.9338	11.8876	142.072	187.63	156.761	191.794	29.3906	0.528443	7.53741	0.470243	81.185	9.18971	827.153	512.596	0.714118
165	-35	-15	70.3027	17.4983	12.199	147.666		157.573	197.981	35.1388	0.532805	6.2347	0.463223			832.318	516.663	0.71446
166	-30	-15	69.1842	18.4122	12.4036	151.449		157.713	200.885	37.6907	0.534082	5.62063	0.459447			838.068	521.857	0.715437
167	-25	-15	68.3968	19.3636	12.2396	154.41		156.716	201.649	40.0674	0.538274	5.5755	0.458932			840.767	521.167	0.713084
168	-20	-15	66.762	20.5714	12.6666	157.873	193.63	157.868	203.778	39.0186	0.555318	9.76508	0.478054	79.696	9.12668	849.733	503.023	0.691233
169	-15	-15	65.511	21.6417	12.8473	158.468	192.63	158.989	206.108	38.6275	0.557402	10.6108	0.480912	56.5116	9.26456	855.954	501.19	0.6858
170	-10	-15	64.2973	22.6815	13.0212	159.156	195.41	160.074	208.37	36.0462	0.561934	13.9908	0.490555	55.8262	9.30154	861.983	496.168	0.677734
172	0	-15	61.5521	25.3784	13.0696	158.212	200.15	160.87	207.244	30.3937	0.558951	17.5228	0.498765	57.3185	9.35561	874.109	498.584	0.672677
173	5	-15	60.1044	26.478	13.4177	165.293	201.98	162.581	209.722	35.7633	0.560671	13.6924	0.489852	59.3706	9.3033	881.916	508.847	0.677015
175	15	-15	57.384	29.4459	13.17	166.928	205.69	164.928	220.657	32.7333	0.554481	13.4934	0.489663	48.4783	9.42633	892.638	520.526	0.680806
176	20	-15	55.9667	30.817	13.2162	167.513	209.06	165.092	222.79	29.3962	0.53089	8.09867	0.47268	42.9847	9.52762	898.991	556.896	0.708145
177	25	-15	54.2458	32.2502	13.504	168.121	213.15	168.364	226.129	25.4978	0.514746	6.24495	0.464255	33.9083	9.6884	907.72	584.11	0.725956
178	30	-15	52.5525	33.7499	13.6976	166.142	219	171.523	229.534	19.9119	0.527805	12.503	0.488375	26.4518	9.89907	915.918	559.15	0.69996
180	40	-15	49.5303	37.0077	13.462		217.69	181.862	226.553					5.53224	10.595	928.002	575.258	0.706329
181	-35	-20	69.0055	17.9145	13.08	155.114		159.87	200.987	36.9903	0.53813	6.58336	0.464882			841.807	522.687	0.713783
182	-30	-20	68.2787	18.6899	13.0314	158.269		159.294	201.682	38.0922	0.539805	6.5071	0.464375			844.748	526.062	0.714924
183	-25	-20	66.9558	19.5168	13.5275	159.982	196.52	160.197	202.889	36.6394	0.545465	8.33241	0.472911	71.118	9.22778	852.662	520.911	0.705322
184	-20	-20	66.0608	20.5657	13.3735	162.317	198.06	159.823	204.368	36.0485	0.552322	10.5381	0.480939	58.9015	9.33505	855.872	515.278	0.698329
185	-15	-20	64.5339	21.7582	13.7079	166.732	201.44	161.441	207.077	36.6896	0.563676	14.2123	0.491023	52.9414	9.43028	863.963	507.232	0.686283
186	-10	-20	63.4048	22.811	13.7842	164.783	197.7	162.263	209.282	40.4508	0.565457	12.1621	0.485356	62.7338	9.21653	869.198	501.326	0.677969
187	-5	-20	62.1701	23.9345	13.8954	163.233	200.3	162.852	207.809	35.4925	0.561037	14.0501	0.490755	63.8262	9.29287	875.043	504.665	0.677425
188	0	-20	60.6613	25.3844	13.9543	163.219		163.135	206.077	33.6018	0.553787	12.5995	0.487249			881.85	514.823	0.682228
190	10	-20	57.8062	28.1289	14.0649	168.857		166.303	215.333	35.7033	0.55823	12.7845	0.487531			894.725	518.65	0.677983
191	15	-20	56.1574	29.7419	14.1006	169.433	207.95	168.153	220.747	33.5574	0.535555	7.37993	0.469105	56.1442	9.34682	902.038	553.25	0.703207
192	20	-20	54.6222	30.8711	14.5067		211.12	169.566	221.989					29.1429	9.82699	910.479	590.699	0.729831
193	25	-20	53.3797	32.1119	14.5084		216.19	171.558	225.058					24.7798	9.97838	915.879	583.99	0.720874
194	30	-20	51.7767	33.5397	14.6836			174.438	228.465							923.603	562.088	0.69792
195	35	-20	50.2401	35.2392	14.5207		228.79	177.992	230.508					27.7359	10.0268	929.559	569.722	0.700811
196	-35	-25	67.8296	18.1795	13.9909	158.79	199.17	162.243	202.013	30.9067	0.534925	8.38957	0.473724	54.0757	9.42399	850.9	534.328	0.718365
197	-30	-25	66.7951	18.974	14.2309	159.388		162.454	202.972	34.2603	0.535621	7.11187	0.467778			856.441	534.395	0.7149
198	-25	-25	65.5835	19.9475	14.469	164.984		162.559	204.099	41.0956	0.544769	6.37805	0.463391			862.742	531.107	0.70804
199	-20	-25	64.4791	20.8046	14.7163	170.514		163.681	205.995	44.8093	0.557558	7.56973	0.468827			868.618	522.577	0.696926
200	-15	-25	63.4244	21.9482	14.6274	165.499		164.098	208.245	38.3482	0.557472	10.7986	0.481535			872.806	513.704	0.686635
201	-10	-25	62.1759	22.8113	15.0128	168.115		165.533	208.94	38.827	0.560202	11.397	0.483317			879.913	514.54	0.683128
202	-5	-25	61.0081	23.7932	15.1987	167.505		166.166	206.401	36.8556	0.554006	10.5902	0.481025			885.795	522.246	0.686311
203	0	-25	59.5197	25.2655	15.2149	172.819		166.807	204.537	40.5463	0.556519	9.29622	0.476229			892.326	528.205	0.687577
205	10	-25	56.7454	27.9564	15.2982	174.511		169.967	213.544	37.7992	0.555566	10.524	0.480717			904.731	532.624	0.684088
206	15	-25	55.1933	29.3453	15.4615	175.454		171.974	218.076	35.6568	0.534041	6.28312	0.463433			912.182	566.869	0.708678
207	20	-25	53.9046	30.4646	15.6308	176.01		172.837	220.29	33.8066	0.518878	4.45241	0.451935			918.517	592.487	0.726408
208	25	-25	52.1301	32.1245	15.7454	178.22	218.15	175.783	224.193	31.563	0.530371	7.07395	0.46787	49.7226	9.50489	926.72	577.895	0.709281
209	30	-25	50.9201	33.3156	15.7643	175.696	220.57	177.754	227.127	24.4247	0.535333	12.1577	0.486967	30.4434	9.79342	932.055	565.292	0.695685
210	35	-25	49.5197	34.8262	15.6541			179.556	231.572							937.65	572.604	0.698508
211	-30	-30	65.6415	18.8888	15.4697	169.669		165.934	203.944	36.4482	0.540017	7.1719	0.467842			866.873	546.859	0.719292
213	-20	-30	63.4744	20.7454	15.7802	166.622		166.593	206.779	36.1962	0.545627	8.58045	0.473952			877.638	532.843	0.700383
214	-15	-30	62.0482	22.0519	15.8998	170.135		167.682	209.529	39.6173	0.554542	9.23285	0.476091			884.352	526.222	0.690601
215	-10	-30	61.0413	22.7296	16.2292	173.15		168.633	207.509	41.8487	0.555055	8.28399	0.472186			890.165	530.915	0.691184
216	-5	-30	59.7358	23.9657	16.2984	174.684		169.098	205.386	41.8746	0.550938	7.32683	0.468018			896.133	539.707	0.695176
217	0	-30	58.5103	25.3089	16.1808	176.239		169.85	206.161	41.5969	0.553655	8.06087	0.471285			900.937	538.526	0.691325
218	5	-30	57.0696	26.5005	16.4299	176.494		171.932	207.52	39.6859	0.55565	9.50321	0.477064			908.281	536.072	0.684951
219	10	-30	55.7407	27.9603	16.299	176.363		173.096	212.579	36.8533	0.548432	8.98694	0.475455			913.475	546.483	0.690726
220	15	-30	54.5253	28.9409	16.5337	179.581		174.886	215.662	39.0599	0.533278	5.08817	0.455931			919.778	575.809	0.71166
221	20	-30	53.0702	30.3329	16.5969	179.03		176.026	219.406	35.5438	0.521694	4.39394	0.45131			926.37	593.604	0.722584
222	25	-30	51.2354	31.9218	16.8429	179.843		179.191	222.895	31.4664	0.53559	8.29452	0.473281			935.41	572.633	0.699827
223	30	-30	49.9102	33.2288	16.861	177.931	222.19	181.299	226.254	23.3454	0.535768	13.0731	0.48954	24.4186	9.94165	941.241	568.784	0.693297
224	-25	-35	63.1381	20.1255	16.7364	167.059		168.883	206.331	27.5986	0.537188	10.7712	0.482538			883.286	546.319	0.708616
225	-20	-35	62.4405	20.8106	16.7489	171.524		169.315	207.735	37.3964	0.545735	8.05414	0.471682			886.368	541.666	0.70272
227	-10	-35	59.9763	22.986	17.0377	176.799		170.752	205.909	43.8809	0.550747	6.51972	0.463854			898.328	543.829	0.697392
228	-5	-35	58.4819	23.9947	17.5234	177.058		172.665	207.74	42.4235	0.54512	5.98766	0.461114			906.941	552.738	0.699851
229	0	-35	57.1036	25.0344	17.862	179.157		174.76	209.022	42.8904	0.548919	6.52605	0.463988			914.406	550.846	0.693858
230	5	-35	55.9099	26.3591	17.731	178.834		175.811	209.581	39.5384	0.551857	8.56778	0.473563			919.013	545.874	0.687007
231	10	-35	54.8272	27.5367	17.636	181.084		176.812	210.117	40.9214	0.54659	6.795	0.465557			923.296	557.882	0.694584
232	15	-35	53.1911	28.8137	17.9952	180.391		179.312	213.803	36.6854	0.521328	4.08055	0.448684			931.97	596.821	0.721896
233	20	-35	51.6433	30.3658	17.9909	180.634		180.604	218.212	34.4689	0.523259	4.88354	0.455003			938.668	594.077	0.715641
234	25	-35	50.7424	31.3659	17.8918	181.796		181.867	220.759	29.7443	0.533468	8.57118	0.474568			942.144	579.658	0.701729
235	-15	-40	59.539	21.889	18.572	170.256		174.653	207.837	28.5527	0.532789	8.97433	0.476249			906.946	559.087	0.705228
239	5	-40	54.872	26.3551	18.7729	180.877		179.037	211.454	36.4033	0.549222	9.43056	0.477136			928.081	553.524	0.688189
240	10	-40	53.6584	27.268	19.0737	181.544		180.973	212.543	35.43	0.535808	6.70262	0.465649			934.665	575.465	0.702603
241	15	-40	52.2056	28.4306	19.3638	182.282		183.151	213.763	33.2618	0.522283	5.07309	0.456418			942.241	598.853	0.717467

## Sheet: Reference
Sebastian A. Kube and Jan Schroers, et al., Compositional dependence of the fragility in metallic glass forming liquids, Nature Communications (2022).
