# Supplementary material for: Compositional dependence of the fragility in metallic glass forming liquids
Source: Nat Commun. 2022 Jun 28;13:3708. doi: 10.1038/s41467-022-31314-3 (PMC9240049; doi:10.1038/s41467-022-31314-3)
Supplement: Supplementary file 3 — Source Data [file 41467_2022_31314_MOESM3_ESM.zip › SupplementaryFiles_ResearchData/FilesForSubmissionFolder/GFAData_Literature.xlsx]

## Sheet: LiteratureData
Mg / at.%	Cu / at.%	Y / at.%	Structure	Dcast / mm	Reference	Method	GFAverbal_Raw	GFAverbal_Corrected	CorrectionComment
90	10	0	C		1	Ribbon	None	None
90	5	5	C		1	Ribbon	None	None
90	0	10	C		1	Ribbon	None	None
85	15	0	Partially		1	Ribbon	None	None
85	10	5	A		1	Ribbon	Ribbon	None	AS crystalline
85	10	5	A		5	Ribbon	Ribbon	None	AS crystalline
85	5	10	C	1	3	Die Casting	BulkFailed	BulkFailed	AS crystalline
85	5	10	C	1	4	Injection	BulkFailed	None	AS crystalline
85	5	10	A		1	Ribbon	Ribbon	None	AS crystalline
85	5	10	A		5	Ribbon	Ribbon	None	AS crystalline
85	0	15	A		1	Ribbon	Ribbon	None	AS crystalline
80	20	0	A		1	Ribbon	Ribbon	None	AS crystalline
80	20	0	A		5	Ribbon	Ribbon	None	AS crystalline
80	15	5	C	1	4	Injection	BulkFailed	None	AS crystalline
80	15	5	A		1	Ribbon	Ribbon	None	AS crystalline
80	10	10	A	3	3	Die Casting	BulkGlass	None	AS crystalline
80	10	10	A	1.5	4	Injection	BulkGlass	None	AS crystalline
80	10	10	A		1	Ribbon	Ribbon	None	AS crystalline
80	10	10	A		5	Ribbon	Ribbon	None	AS crystalline
80	0	20	Partially		1	Ribbon	None	None
75	15	10	A	5	3	Die Casting	BulkGlass	None	AS crystalline
75	15	10	A	2.5	4	Injection	BulkGlass	None	AS crystalline
75	15	10	A		5	Ribbon	Ribbon	None	AS crystalline
75	10	15	A		5	Ribbon	Ribbon	None	AS crystalline
75	5	20	Partially		1	Ribbon	None	None
70	30	0	A		1	Ribbon	Ribbon	Ribbon
70	25	5	A		1	Ribbon	Ribbon	Ribbon
70	20	10	A	5	3	Die Casting	BulkGlass	BulkGlass	Duplicates: Keep ribbon. Reported amorphicity doubtful on bulk samples, ribbon data more credible.
70	20	10	A	3	4	Injection	BulkGlass	BulkGlass	Duplicates: Keep ribbon. Reported amorphicity doubtful on bulk samples, ribbon data more credible.
70	20	10	A		1	Ribbon	Ribbon	Ribbon	Duplicates: Keep ribbon. Reported amorphicity doubtful on bulk samples, ribbon data more credible.
70	20	10	A		5	Ribbon	Ribbon	Ribbon	Duplicates: Keep ribbon. Reported amorphicity doubtful on bulk samples, ribbon data more credible.
70	15	15	A	2	4	Injection	BulkGlass	BulkGlass	Duplicates: Keep ribbon. Reported amorphicity doubtful on bulk samples, ribbon data more credible.
70	15	15	A		1	Ribbon	Ribbon	Ribbon	Duplicates: Keep ribbon. Reported amorphicity doubtful on bulk samples, ribbon data more credible.
70	10	20	A		1	Ribbon	Ribbon	Ribbon
70	10	20	A		5	Ribbon	Ribbon	Ribbon
68	22	10	A	3	6	Casting	BulkGlass	BulkGlass
65	25	10	A	7	3	Die Casting	BulkGlass	BulkGlass
65	25	10	A	4	2	Injection	BulkGlass	BulkGlass
65	25	10	A	4	4	Injection	BulkGlass	BulkGlass
65	25	10	A		1	Ribbon	Ribbon	Ribbon
65	25	10	A		5	Ribbon	Ribbon	Ribbon
65	15	20	A	2	4	Injection	BulkGlass	BulkGlass	Remove: Amorphicity doubtful.
65	10	25	A		1	Ribbon	Ribbon	Ribbon
63	27	10	A	5	2	Injection	BulkGlass	BulkGlass
61	29	10	A	6	2	Injection	BulkGlass	BulkGlass
60	40	0	A		1	Ribbon	Ribbon	Ribbon
60	30	10	A	5	3	Die Casting	BulkGlass	BulkGlass
60	30	10	A	3	4	Injection	BulkGlass	BulkGlass
60	30	10	A		1	Ribbon	Ribbon	Ribbon
60	29	11	A	8	2	Injection	BulkGlass	BulkGlass
60	25	15	A		1	Ribbon	Ribbon	Ribbon
60	20	20	A		1	Ribbon	Ribbon	Ribbon
60	10	30	Partially		1	Ribbon	None	None
58.5	30.5	11	A	9	2	Injection	BulkGlass	BulkGlass
58	31	11	A	8	2	Injection	BulkGlass	BulkGlass
58	30.5	11.5	A	9	2	Injection	BulkGlass	BulkGlass
55	40	5	A		1	Ribbon	Ribbon	Ribbon
55	35	10	A	3	4	Injection	BulkGlass	BulkGlass
50	35	15	A		1	Ribbon	Ribbon	Ribbon
50	30	20	A		1	Ribbon	Ribbon	Ribbon
50	20	30	A		1	Ribbon	Ribbon	Ribbon
40	40	20	A		1	Ribbon	Ribbon	Ribbon
40	30	30	A		1	Ribbon	Ribbon	Ribbon
30	40	30	A		1	Ribbon	Ribbon	Ribbon
30	30	40	Partially		1	Ribbon	None	None
20	40	40	Partially		1	Ribbon	None	None

## Sheet: References
Reference	Name	Authors	DOI
1	High Mechanical Strengths of Mg–Ni–Y and Mg–Cu–Y Amorphous Alloys with Significant Supercooled Liquid Region	Sung Gyoo Kim, Akihisa Inoue, Tsuyoshi Masumoto	https://doi.org/10.2320/matertrans1989.31.929
2	Improving glass-forming ability of Mg−Cu−Y via substitutional alloying: Effects of Ag versus Ni	Han Ma, Ling-Ling Shi, Jian Xu, Yi Li, En Ma	https://doi.org/10.1557/jmr.2006.0294
3	Mg–Cu–Y Bulk Amorphous Alloys with High Tensile Strength Produced by a High-Pressure Die Casting Method	A. Inoue, T. Nakamura, N. Nishiyama, T. Masumoto	https://doi.org/10.2320/matertrans1989.33.937
4	Mg–Cu–Y Amorphous Alloys with High Mechanical Strengths Produced by a Metallic Mold Casting Method	A. Inoue, A. Kato, T. Zhang, S. G. Kim, T. Masumoto	https://doi.org/10.2320/matertrans1989.32.609
5	Chemical structural relaxation-induced embrittlement in amorphous Mg-Cu-Y alloys	A. Niikura, A.P. Tsai, A. Inoue and T. Masumoto	https://doi.org/10.1016/0022-3093(93)90227-O
6	Combinatorial development of bulk metallic glasses	Shiyan Ding, Yanhui Liu, Yanglin Li, Ze Liu, Sungwoo Sohn, Fred J. Walker & Jan Schroers	https://doi.org/10.1038/nmat3939
Compiled by Sebastian A. Kube and Jan Schroers, et al., for Compositional dependence of the fragility in metallic glass forming liquids, Nature Communications (2022).
