# Supplementary material for: Compositional dependence of the fragility in metallic glass forming liquids
Source: Nat Commun. 2022 Jun 28;13:3708. doi: 10.1038/s41467-022-31314-3 (PMC9240049; doi:10.1038/s41467-022-31314-3)
Supplement: Supplementary file 3 — Source Data [file 41467_2022_31314_MOESM3_ESM.zip › SupplementaryFiles_ResearchData/FilesForSubmissionFolder/GFAData_Merged.xlsx]

## Sheet: MergedData
BulkID(ThisStudySamples)	Source	Mg / at.%	Cu / at.%	Y / at.%	Dcast / mm	Method	GFA verbal	Reference	DuplicateReference	GFA Num	MarkerSize
	Literature	90	10	0		Ribbon	None	1		4	1
	Literature	90	5	5		Ribbon	None	1		4	1
	Literature	90	0	10		Ribbon	None	1		4	1
	Literature	85	15	0		Ribbon	None	1		4	1
	Literature	85	10	5		Ribbon	None	1	5	4	1
	Literature	85	5	10		Injection	None	4	1, 3, 5	4	1
	Literature	85	0	15		Ribbon	None	1		4	1
	Literature	80	20	0		Ribbon	None	1	5	4	1
	Literature	80	15	5		Injection	None	4	1	4	1
	Literature	80	10	10		Ribbon	None	1	3, 4, 5	4	1
	Literature	80	0	20		Ribbon	None	1		4	1
	Literature	75	15	10		Ribbon	None	5	3, 4	4	1
	Literature	75	10	15		Ribbon	None	5		4	1
	Literature	75	5	20		Ribbon	None	1		4	1
	Literature	60	10	30		Ribbon	None	1		4	1
	Literature	30	30	40		Ribbon	None	1		4	1
	Literature	20	40	40		Ribbon	None	1		4	1
	Literature	70	30	0		Ribbon	Ribbon	1		3	1
	Literature	70	25	5		Ribbon	Ribbon	1		3	1
	Literature	70	20	10		Ribbon	Ribbon	1	3, 4, 5	3	1
	Literature	70	15	15		Ribbon	Ribbon	1	4	3	1
	Literature	70	10	20		Ribbon	Ribbon	1	5	3	1
	Literature	65	10	25		Ribbon	Ribbon	1		3	1
	Literature	60	40	0		Ribbon	Ribbon	1		3	1
	Literature	60	25	15		Ribbon	Ribbon	1		3	1
	Literature	60	20	20		Ribbon	Ribbon	1		3	1
	Literature	55	40	5		Ribbon	Ribbon	1		3	1
	Literature	50	35	15		Ribbon	Ribbon	1		3	1
	Literature	50	30	20		Ribbon	Ribbon	1		3	1
	Literature	50	20	30		Ribbon	Ribbon	1		3	1
	Literature	40	40	20		Ribbon	Ribbon	1		3	1
	Literature	40	30	30		Ribbon	Ribbon	1		3	1
	Literature	30	40	30		Ribbon	Ribbon	1		3	1
	Literature	68	22	10	3	Casting	BulkGlass	6		1	3
10	ThisStudy	67.3995	25.7198	6.8807	0.799	Suction casting LN cooled	BulkGlass	ThisStudy		1	0.799
23	ThisStudy	66.8878	22.4314	10.6809	2.238	Suction casting LN cooled	BulkGlass	ThisStudy		1	2.238
	Literature	65	25	10	7	Die Casting	BulkGlass	3	1, 2, 4, 5	1	4
12	ThisStudy	64.0826	27.8597	8.05767	1.675	Suction casting LN cooled	BulkGlass	ThisStudy		1	1.675
	Literature	63	27	10	5	Injection	BulkGlass	2		1	5
20	ThisStudy	62.6869	25.5483	11.7648	5.486	Suction casting LN cooled	BulkGlass	ThisStudy		1	5.486
1-10	ThisStudy	62.3769	27.6946	9.92843	5.8	Suction casting LN cooled	BulkGlass	ThisStudy		1	5.8
11	ThisStudy	61.9695	23.876	14.1545	2.578	Suction casting LN cooled	BulkGlass	ThisStudy		1	2.578
2-05	ThisStudy	61.5574	26.2423	12.2004	2.9	Suction casting LN cooled	BulkGlass	ThisStudy		1	2.9
1-05	ThisStudy	61.3421	28.5638	10.094	6.09	Suction casting LN cooled	BulkGlass	ThisStudy		1	6.09
	Literature	61	29	10	6	Injection	BulkGlass	2		1	6
24	ThisStudy	60.5283	28.0663	11.4054	5.241	Suction casting LN cooled	BulkGlass	ThisStudy		1	5.241
	Literature	60	30	10	5	Die Casting	BulkGlass	3	1, 4	1	5
	Literature	60	29	11	8	Injection	BulkGlass	2		1	8
	Literature	58.5	30.5	11	9	Injection	BulkGlass	2		1	9
5	ThisStudy	58.2677	25.8054	15.9269	0.5	Suction casting LN cooled	BulkGlass	ThisStudy		1	0.5
	Literature	58	31	11	8	Injection	BulkGlass	2		1	8
	Literature	58	30.5	11.5	9	Injection	BulkGlass	2		1	9
18	ThisStudy	56.3021	34.9718	8.7261	3.448	Suction casting LN cooled	BulkGlass	ThisStudy		1	3.448
21	ThisStudy	55.8801	30.527	13.5929	5.008	Suction casting LN cooled	BulkGlass	ThisStudy		1	5.008
3	ThisStudy	55.6236	36.1539	8.22249	2.863	Suction casting LN cooled	BulkGlass	ThisStudy		1	2.863
16	ThisStudy	55.571	35.0407	9.38824	3.658	Suction casting LN cooled	BulkGlass	ThisStudy		1	3.658
	Literature	55	35	10	3	Injection	BulkGlass	4		1	3
22	ThisStudy	54.084	34.5441	11.3718	3.006	Suction casting LN cooled	BulkGlass	ThisStudy		1	3.006
17	ThisStudy	53.5389	36.3093	10.1518	3.335	Suction casting LN cooled	BulkGlass	ThisStudy		1	3.335
25	ThisStudy	53.2011	33.9398	12.8591	3.888	Suction casting LN cooled	BulkGlass	ThisStudy		1	3.888
6	ThisStudy	52.8833	28.7254	18.3913	0.5	Suction casting LN cooled	BulkGlass	ThisStudy		1	0.5

## Sheet: References
Reference	Name	Authors	DOI
1	High Mechanical Strengths of Mg–Ni–Y and Mg–Cu–Y Amorphous Alloys with Significant Supercooled Liquid Region	Sung Gyoo Kim, Akihisa Inoue, Tsuyoshi Masumoto	https://doi.org/10.2320/matertrans1989.31.929
2	Improving glass-forming ability of Mg−Cu−Y via substitutional alloying: Effects of Ag versus Ni	Han Ma, Ling-Ling Shi, Jian Xu, Yi Li, En Ma	https://doi.org/10.1557/jmr.2006.0294
3	Mg–Cu–Y Bulk Amorphous Alloys with High Tensile Strength Produced by a High-Pressure Die Casting Method	A. Inoue, T. Nakamura, N. Nishiyama, T. Masumoto	https://doi.org/10.2320/matertrans1989.33.937
4	Mg–Cu–Y Amorphous Alloys with High Mechanical Strengths Produced by a Metallic Mold Casting Method	A. Inoue, A. Kato, T. Zhang, S. G. Kim, T. Masumoto	https://doi.org/10.2320/matertrans1989.32.609
5	Chemical structural relaxation-induced embrittlement in amorphous Mg-Cu-Y alloys	A. Niikura, A.P. Tsai, A. Inoue and T. Masumoto	https://doi.org/10.1016/0022-3093(93)90227-O
6	Combinatorial development of bulk metallic glasses	Shiyan Ding, Yanhui Liu, Yanglin Li, Ze Liu, Sungwoo Sohn, Fred J. Walker & Jan Schroers	https://doi.org/10.1038/nmat3939
Compiled by Sebastian A. Kube and Jan Schroers, et al., for Compositional dependence of the fragility in metallic glass forming liquids, Nature Communications (2022).
