# Supplementary material for: Compositional dependence of the fragility in metallic glass forming liquids
Source: Nat Commun. 2022 Jun 28;13:3708. doi: 10.1038/s41467-022-31314-3 (PMC9240049; doi:10.1038/s41467-022-31314-3)
Supplement: Supplementary file 3 — Source Data [file 41467_2022_31314_MOESM3_ESM.zip › SupplementaryFiles_ResearchData/FilesForSubmissionFolder/LiquidusData_Literature.xlsx]

## Sheet: TLiquidusData
Mg	Cu	Y	TL / K	TL / °C	Source	Reference
65	25	10	737	463.85	Table	1
63	27	10	756	482.85	Table	1
61	29	10	747	473.85	Table	1
60	29	11	750	476.85	Table	1
58	31	11	772	498.85	Table	1
58.5	30.5	11	762	488.85	Table	1
58	30.5	11.5	761	487.85	Table	1
67	25	8	760.15	487	Gridlines	1
66	26	8	765.15	492	Gridlines	1
65	27	8	771.15	498	Gridlines	1
64	28	8	765.15	492	Gridlines	1
63	29	8	760.15	487	Gridlines	1
62	30	8	771.15	498	Gridlines	1
61	31	8	782.15	509	Gridlines	1
67	24.5	8.5	756.15	483	Gridlines	1
66	25.5	8.5	754.15	481	Gridlines	1
65	26.5	8.5	758.15	485	Gridlines	1
64	27.5	8.5	760.15	487	Gridlines	1
67	23	10	748.15	475	Gridlines	1
66	24	10	739.15	466	Gridlines	1
67	22.5	10.5	751.15	478	Gridlines	1
66	23.5	10.5	741.15	468	Gridlines	1
67	22	11	754.15	481	Gridlines	1
66	23	11	747.15	474	Gridlines	1
65	24	11	742.15	469	Gridlines	1
64	25	11	739.15	466	Gridlines	1
67	21.5	11.5	758.15	485	Gridlines	1
66	22.5	11.5	753.15	480	Gridlines	1
65	23.5	11.5	750.15	477	Gridlines	1
64	24.5	11.5	744.15	471	Gridlines	1
67	21	12	765.15	492	Gridlines	1
66	22	12	762.65	489.5	Gridlines	1
65	23	12	758.15	485	Gridlines	1
64	24	12	753.15	480	Gridlines	1
63	25	12	750.65	477.5	Gridlines	1
67	20.5	12.5	773.15	500	Gridlines	1
66	21.5	12.5	771.15	498	Gridlines	1
65	22.5	12.5	767.15	494	Gridlines	1
64	23.5	12.5	761.15	488	Gridlines	1
63	24.5	12.5	758.15	485	Gridlines	1
67	20	13	783.15	510	Gridlines	1
66	21	13	781.15	508	Gridlines	1
65	22	13	775.15	502	Gridlines	1
64	23	13	768.15	495	Gridlines	1
63	24	13	765.65	492.5	Gridlines	1
62	25	13	764.15	491	Gridlines	1
67	19.5	13.5	793.65	520.5	Gridlines	1
66	20.5	13.5	790.65	517.5	Gridlines	1
65	21.5	13.5	781.15	508	Gridlines	1
64	22.5	13.5	774.65	501.5	Gridlines	1
63	23.5	13.5	770.15	497	Gridlines	1
67	19	14	805.15	532	Gridlines	1
66	20	14	800.15	527	Gridlines	1
65	21	14	787.65	514.5	Gridlines	1
64	22	14	780.15	507	Gridlines	1
63	23	14	774.65	501.5	Gridlines	1
55	31	14	863.15	590	Gridlines	1
55	31.5	13.5	861.15	588	Gridlines	1
55	32	13	859.15	586	Gridlines	1
55	32.5	12.5	856.15	583	Gridlines	1
55	33	12	853.15	580	Gridlines	1
55	33.5	11.5	847.15	574	Gridlines	1
55	34	11	841.15	568	Gridlines	1
55	34.5	10.5	832.15	559	Gridlines	1
55	35	10	820.15	547	Gridlines	1
56	30	14	831.15	558	Gridlines	1
56	30.5	13.5	830.15	557	Gridlines	1
56	31	13	828.15	555	Gridlines	1
56	31.5	12.5	825.65	552.5	Gridlines	1
56	32	12	821.15	548	Gridlines	1
56	32.5	11.5	815.15	542	Gridlines	1
56	33	11	811.15	538	Gridlines	1
56	33.5	10.5	808.15	535	Gridlines	1
57	29	14	806.15	533	Gridlines	1
57	29.5	13.5	804.65	531.5	Gridlines	1
57	30	13	802.65	529.5	Gridlines	1
57	30.5	12.5	799.65	526.5	Gridlines	1
57	31	12	793.15	520	Gridlines	1
57	31.5	11.5	787.15	514	Gridlines	1
57	32	11	788.15	515	Gridlines	1
57	32.5	10.5	793.15	520	Gridlines	1
57	33	10	798.15	525	Gridlines	1
58	28	14	788.65	515.5	Gridlines	1
58	28.5	13.5	787.15	514	Gridlines	1
58	29	13	783.15	510	Gridlines	1
58	29.5	12.5	775.65	502.5	Gridlines	1
58	30	12	772.65	499.5	Gridlines	1
58	30.5	11.5	770.15	497	Gridlines	1
58	31	11	772.15	499	Gridlines	1
58	31.5	10.5	777.65	504.5	Gridlines	1
58	32	10	784.15	511	Gridlines	1
58	32.5	9.5	789.15	516	Gridlines	1
60	27	13	774.15	501	Baseplane	1
59	28	13	774.15	501	Baseplane	1
61	26	13	776.15	503	Baseplane	1
61	25.5	13.5	783.15	510	Baseplane	1
62	24.5	13.5	775.15	502	Baseplane	1
60	26.5	13.5	783.15	510	Baseplane	1
59	27.5	13.5	785.15	512	Baseplane	1
59	28.5	12.5	768.15	495	Baseplane	1
60	27.5	12.5	768.15	495	Baseplane	1
61	26.5	12.5	769.15	496	Baseplane	1
62	25.5	12.5	761.15	488	Baseplane	1
59	29	12	765.15	492	Baseplane	1
60	28	12	763.15	490	Baseplane	1
61	27	12	762.15	489	Baseplane	1
62	26	12	760.65	487.5	Baseplane	1
61	27.5	11.5	753.15	480	Baseplane	1
62	26.5	11.5	751.15	478	Baseplane	1
63	25.5	11.5	749.15	476	Baseplane	1
63	26	11	746.15	473	Baseplane	1
62	27	11	749.55	476.4	Baseplane	1
61	28	11	751.15	478	Baseplane	1
63	26.5	10.5	748.15	475	Baseplane	1
64	25.5	10.5	741.15	468	Baseplane	1
65	24.5	10.5	742.15	469	Baseplane	1
62	27.5	10.5	750.65	477.5	Baseplane	1
61	28.5	10.5	753.15	480	Baseplane	1
64	26	10	743.15	470	Baseplane	1
62	28	10	753.15	480	Baseplane	1
60	30	10	752.65	479.5	Baseplane	1
59	31	10	765.15	492	Baseplane	1
60	30.5	9.5	758.15	485	Baseplane	1
61	29.5	9.5	759.15	486	Baseplane	1
62	28.5	9.5	758.15	485	Baseplane	1
64	26.5	9.5	750.15	477	Baseplane	1
65	25.5	9.5	741.65	468.5	Baseplane	1
66	24.5	9.5	743.65	470.5	Baseplane	1
67	23.5	9.5	751.15	478	Baseplane	1
67	24	9	754.65	481.5	Baseplane	1
66	25	9	748.15	475	Baseplane	1
65	26	9	747.15	474	Baseplane	1
81.5	14.5	4	768	494.85	Contour	2
80	16.5	3.5	768	494.85	Contour	2
75	20	5	768	494.85	Contour	2
80	14.5	5.5	768	494.85	Contour	2
75	14.5	10.5	768	494.85	Contour	2
80	4	16	884	610.85	Contour	2
75	8	17	884	610.85	Contour	2
70	12	18	884	610.85	Contour	2
68.5	12.5	19	884	610.85	Contour	2
65	15	20	884	610.85	Contour	2
60	18	22	884	610.85	Contour	2
57	20	23	884	610.85	Contour	2
55	20	25	884	610.85	Contour	2
50	24	26	884	610.85	Contour	2
45	27	28	884	610.85	Contour	2
40	29.5	30.5	884	610.85	Contour	2
30	36	34	884	610.85	Contour	2
23	48	29	884	610.85	Contour	2
23	57	20	884	610.85	Contour	2
30	56	14	884	610.85	Contour	2
40	50.5	9.5	884	610.85	Contour	2
45	48.5	6.5	884	610.85	Contour	2
77.5	0	22.5	1000	726.85	Contour	2
75	1.5	23.5	1000	726.85	Contour	2
70	5	25	1000	726.85	Contour	2
60	12	28	1000	726.85	Contour	2
50	16.5	33.5	1000	726.85	Contour	2
40	23	37	1000	726.85	Contour	2
68	22	10	746	472.85	Supplementary	3
100	0	0	923.15	650	LiqCurve	Binary Mg-Cu
95	5	0	878.15	605	LiqCurve	Binary Mg-Cu
85.5	14.5	0	758.15	485	LiqCurve	Binary Mg-Cu
80	20	0	796.15	523	LiqCurve	Binary Mg-Cu
75	25	0	823.15	550	LiqCurve	Binary Mg-Cu
66.6	33.4	0	841.15	568	LiqCurve	Binary Mg-Cu
58	42	0	823.15	550	LiqCurve	Binary Mg-Cu
55	45	0	873.15	600	LiqCurve	Binary Mg-Cu
50	50	0	948.15	675	LiqCurve	Binary Mg-Cu
95	0	5	883.15	610	LiqCurve	Binary Mg-Y
91	0	9	841.15	568	LiqCurve	Binary Mg-Y
89	0	11	863.15	590	LiqCurve	Binary Mg-Y
85.5	0	14.5	889.15	616	LiqCurve	Binary Mg-Y
80	0	20	973.15	700	LiqCurve	Binary Mg-Y

## Sheet: References
Reference	Name	Authors	DOI
1	Improving glass-forming ability of Mg−Cu−Y via substitutional alloying: Effects of Ag versus Ni	Han Ma, Ling-Ling Shi, Jian Xu, Yi Li, En Ma	https://doi.org/10.1557/jmr.2006.0294
2	Prediction of glass-forming compositions using liquidus temperature calculations	Justin Cheney, Kenneth Vecchio	https://doi.org/10.1016/j.msea.2007.02.120
3	Combinatorial development of bulk metallic glasses	Shiyan Ding, Yanhui Liu, Yanglin Li, Ze Liu, Sungwoo Sohn, Fred J. Walker & Jan Schroers	https://doi.org/10.1038/nmat3939
Compiled by Sebastian A. Kube and Jan Schroers, et al., for Compositional dependence of the fragility in metallic glass forming liquids, Nature Communications (2022).
